# Supplementary material for: Arbutus unedo L. Fractions Exhibit Chemotherapeutic Properties for the Treatment of Gastrointestinal Stromal Tumors
Source: Plants (Basel). 2024 Apr 25;13(9):1201. doi: 10.3390/plants13091201 (PMC11085211; doi:10.3390/plants13091201)
Supplement: Supplementary file 1 [file plants-13-01201-s001.zip]

Archive with 1 entries (1 files):
- plants-2916535-supplementary.pdf
